# Supplementary material for: Ingesting Nuts Can Regulate Adipokines Expression in Individuals Living with Overweight and Obesity: A Narrative Review of What Is Known So Far
Source: Nutrients. 2025 Jun 27;17(13):2138. doi: 10.3390/nu17132138 (PMC12251634; doi:10.3390/nu17132138)
Supplement: Supplementary file 1 [file nutrients-17-02138-s001.zip]

Archive with 1 entries (1 files):
- nutrients-3683229-supplementary.pdf
